# Supplementary material for: A nested reciprocal experimental design to map the genetic architecture of transgenerational phenotypic plasticity
Source: Hortic Res. 2024 Jun 25;11(8):uhae172. doi: 10.1093/hr/uhae172 (PMC11301319; doi:10.1093/hr/uhae172)
Supplement: Web_Material_uhae172 [file web_material_uhae172.zip]

Archive with 3 entries (3 files):
- PPP_Sup(Rev).docx
- TableS1-S7.xlsx
- TableS8-S14.xlsx
