# Supplementary material for: A nested reciprocal experimental design to map the genetic architecture of transgenerational phenotypic plasticity
Source: Hortic Res. 2024 Jun 25;11(8):uhae172. doi: 10.1093/hr/uhae172 (PMC11301319; doi:10.1093/hr/uhae172)
Supplement: Web_Material_uhae172 [file web_material_uhae172.zip › TableS1-S7.xlsx]

## Sheet: H-L
Table S1. Annotated information for H-L
Marker name	Chromosome	Position	Allele	Cluster	Gene	Gene function
Q5924	chr1	1330362	TT	3	AT1G04760	vesicle-associated membrane protein 726(VAMP726)
Q8704	chr1	2056875	TT	3	AT1G06710	Tetratricopeptide repeat (TPR)-like superfamily protein(AT1G06710)
Q8477	chr1	2003554	GG	3	AT1G06540	uncharacterized protein(AT1G06540)
Q4252	chr1	1088805	GG	2	AT1G04160	myosin XI B(XIB)
Q6959	chr1	1610455	AA	3	AT1G05470	DNAse I-like superfamily protein(CVP2)
Q1900	chr1	455326	GG	3	AT1G02300	Cysteine proteinases superfamily protein(AT1G02300)
Q5287	chr1	1240140	AA	2	AT1G04530	Tetratricopeptide repeat (TPR)-like superfamily protein(TPR4)
Q8479	chr1	2003570	CC	1	AT1G06540	uncharacterized protein(AT1G06540)
Q6031	chr1	1371005	AA	5	AT1G04860	ubiquitin-specific protease 2(UBP2)
Q5036	chr1	1195656	TT	3	AT1G04410	Lactate/malate dehydrogenase family protein(c-NAD-MDH1)
Q4936	chr1	1191292	CC	3	AT1G04410	Lactate/malate dehydrogenase family protein(c-NAD-MDH1)
Q2742	chr1	588258	GG	5	AT1G02700	GATA transcription factor-like protein(AT1G02700)
Q7145	chr1	1696028	GG	3	AT1G05660	Pectin lyase-like superfamily protein(AT1G05660)
Q2969	chr1	634646	AA	5	AT1G02860	SPX (SYG1/Pho81/XPR1) domain-containing protein(NLA)
Q8661	chr1	2051476	CC	3	AT1G06690	NAD(P)-linked oxidoreductase superfamily protein(AT1G06690)
Q3059	chr1	662711	TT	3	AT1G02910	tetratricopeptide repeat (TPR)-containing protein(LPA1)
Q1347	chr1	389370	TT	4	AT1G02100	Leucine carboxyl methyltransferase(SBI1)
Q8882	chr1	2076879	CC	3	AT1G06760	winged-helix DNA-binding transcription factor family protein(AT1G06760)
Q8067	chr1	1926094	GG	5	AT1G06290	acyl-CoA oxidase 3(ACX3)
Q11021	chr1	2752937	TT	4	AT1G08650	phosphoenolpyruvate carboxylase kinase 1(PPCK1)
Q6312	chr1	1445415	TT	1	AT1G05030	Major facilitator superfamily protein(AT1G05030)
Q4041	chr1	1007953	GG	5	AT1G03930	dual specificity kinase 1(ADK1)
Q2765	chr1	593425	CC	3	AT1G02710	glycine-rich protein(AT1G02710)
Q3169	chr1	709497	CC	3	AT1G03040	basic helix-loop-helix (bHLH) DNA-binding superfamily protein(AT1G03040)
Q1941	chr1	471508	TT	3	AT1G02340	basic helix-loop-helix (bHLH) DNA-binding superfamily protein(HFR1)
Q7831	chr1	1855506	GG	5	AT1G06110	SKP1/ASK-interacting protein 16(SKIP16)
Q9259	chr1	2190337	GG	3	AT1G07135	glycine-rich protein(AT1G07135)
Q4235	chr1	1061434	GG	5	AT1G04080	Tetratricopeptide repeat (TPR)-like superfamily protein(PRP39)
Q1250	chr1	364309	TT	3	AT1G02050	Chalcone and stilbene synthase family protein(LAP6)
Q7275	chr1	1718580	AA	5	AT1G05730	FAM136A-like protein (DUF842)(AT1G05730)
Q2668	chr1	576154	GG	3	AT1G02660	alpha/beta-Hydrolases superfamily protein(AT1G02660)
Q2754	chr1	591180	AA	3	AT1G02710	glycine-rich protein(AT1G02710)
Q3869	chr1	905475	CC	4	AT1G03630	protochlorophyllide oxidoreductase C(POR C)
Q6413	chr1	1485291	TT	3	AT1G05150	Calcium-binding tetratricopeptide family protein(AT1G05150)
Q4863	chr1	1188518	GG	2	AT1G04390	BTB/POZ domain-containing protein(AT1G04390)
Q19224	chr1	4297180	AA	3	AT1G12620	Pentatricopeptide repeat (PPR) superfamily protein(AT1G12620)
Q5576	chr1	1273915	AA	3	AT1G04600	myosin XI A(XIA)
Q3234	chr1	736041	CC	1	AT1G03080	kinase interacting (KIP1-like) family protein(NET1D)
Q2944	chr1	626542	CC	3	AT1G02820	Late embryogenesis abundant 3 (LEA3) family protein(LEA3)
Q25437	chr1	5876701	TT	3	AT1G17200	Uncharacterized protein family (UPF0497)(AT1G17200)
Q6904	chr1	1574542	CC	3	AT1G05370	Sec14p-like phosphatidylinositol transfer family protein(AT1G05370)
Q2665	chr1	576038	CC	1	AT1G02660	alpha/beta-Hydrolases superfamily protein(AT1G02660)
Q1154	chr1	328445	AA	4	AT1G01950	armadillo repeat kinesin 2(ARK2)
Q3655	chr1	851390	AA	1	AT1G03410	2-oxoglutarate (2OG) and Fe(II)-dependent oxygenase superfamily protein(2A6)
Q5370	chr1	1246484	AA	5	AT1G04550	AUX/IAA transcriptional regulator family protein(IAA12)
Q6987	chr1	1623576	TT	5	AT1G05490	chromatin remodeling 31(chr31)
Q7184	chr1	1704008	TT	3	AT1G05680	Uridine diphosphate glycosyltransferase 74E2(UGT74E2)
Q7183	chr1	1703982	TT	1	AT1G05670	Pentatricopeptide repeat (PPR-like) superfamily protein(AT1G05670)
Q3171	chr1	709552	CC	3	AT1G03040	basic helix-loop-helix (bHLH) DNA-binding superfamily protein(AT1G03040)
Q8115	chr1	1933640	CC	5	AT1G06340	Plant Tudor-like protein(AT1G06340)
Q3224	chr1	731044	AA	5	AT1G03070	Bax inhibitor-1 family protein(AT1G03070)
Q12303	chr1	3053276	AA	6	AT1G09460	Carbohydrate-binding X8 domain superfamily protein(AT1G09460)
Q8482	chr1	2003624	AA	3	AT1G06540	uncharacterized protein(AT1G06540)
Q3859	chr1	899668	CC	5	AT1G03590	Protein phosphatase 2C family protein(AT1G03590)
Q8986	chr1	2104395	AA	3	AT1G06840	Leucine-rich repeat protein kinase family protein(AT1G06840)
Q4722	chr1	1182682	TT	5	AT1G04380	2-oxoglutarate (2OG) and Fe(II)-dependent oxygenase superfamily protein(AT1G04380)
Q30011	chr1	6823299	GG	3	AT1G19730	Thioredoxin superfamily protein(ATTRX4)
Q8478	chr1	2003560	CC	4	AT1G06540	uncharacterized protein(AT1G06540)
Q7022	chr1	1660753	AA	4	AT1G05570	callose synthase 1(CALS1)
Q3170	chr1	709500	AA	2	AT1G03040	basic helix-loop-helix (bHLH) DNA-binding superfamily protein(AT1G03040)
Q29817	chr1	6756112	TT	2	AT1G19490	Basic-leucine zipper (bZIP) transcription factor family protein(AT1G19490)
Q7685	chr1	1775714	CC	5	AT1G05880	RING/U-box superfamily protein(ARI12)
Q8291	chr1	1957251	TT	3	AT1G06410	trehalose-phosphatase/synthase 7(TPS7)
Q8104	chr1	1930592	TT	3	AT1G06320	uncharacterized protein(AT1G06320)
Q7104	chr1	1687323	GG	6	AT1G05630	Endonuclease/exonuclease/phosphatase family protein(5PTASE13)
Q7043	chr1	1669572	TT	3	AT1G05580	cation/H+ exchanger 23(CHX23)
Q7228	chr1	1715672	AA	4	AT1G05730	FAM136A-like protein (DUF842)(AT1G05730)
Q8435	chr1	1989342	AA	6	AT1G06490	glucan synthase-like 7(CalS7)
Q7884	chr1	1884312	GG	2	AT1G06160	octadecanoid-responsive AP2/ERF 59(ORA59)
Q6928	chr1	1587508	AA	5	AT1G05385	photosystem II 11 kDa protein-like protein(LPA19)
Q1662	chr1	430129	CC	3	AT1G02220	NAC domain containing protein 3(NAC003)
Q1663	chr1	430130	GG	3	AT1G02220	NAC domain containing protein 3(NAC003)
Q6313	chr1	1445416	TT	5	AT1G05030	Major facilitator superfamily protein(AT1G05030)
Q15975	chr1	3658994	TT	3	AT1G10930	DNA helicase (RECQl4A)(RECQ4A)
Q7796	chr1	1829146	AA	3	AT1G06040	B-box zinc finger family protein(STO)
Q9354	chr1	2238099	GG	3	AT1G07280	Tetratricopeptide repeat (TPR)-like superfamily protein(AT1G07280)
Q9837	chr1	2357392	GG	5	AT1G07640	Dof-type zinc finger DNA-binding family protein(OBP2)
Q2606	chr1	563519	AA	5	AT1G02630	Nucleoside transporter family protein(AT1G02630)
Q25292	chr1	5843565	CC	6	AT1G17080	Ribosomal protein L18ae family(AT1G17080)
Q7296	chr1	1721169	CC	3	AT1G05740	FAM136A-like protein (DUF842)(AT1G05740)
Q3031	chr1	651800	CC	3	AT1G02890	AAA-type ATPase family protein(AT1G02890)
Q6395	chr1	1476909	TT	1	AT1G05120	Helicase protein with RING/U-box domain-containing protein(AT1G05120)
Q8949	chr1	2089525	AA	5	AT1G06800	alpha/beta-Hydrolases superfamily protein(PLA-I{gamma}1)
Q7874	chr1	1882609	GG	3	AT1G06160	octadecanoid-responsive AP2/ERF 59(ORA59)

## Sheet: HH-HL
Table S2. Annotated information for HH-HL
Marker name	Chromosome	Position	Allele	Cluster	Gene	Gene function
Q786609	chr4	15674064	TT	4	AT4G32470	Cytochrome bd ubiquinol oxidase, 14kDa subunit(AT4G32470)
Q783489	chr4	14373032	CC	5	AT4G29140	MATE efflux family protein(ADS1)
Q790698	chr4	16973927	AA	1	AT4G35810	2-oxoglutarate (2OG) and Fe(II)-dependent oxygenase superfamily protein(AT4G35810)
Q344952	chr2	6839856	GG	2	AT2G15695	peptide methionine sulfoxide reductase (Protein of unknown function DUF829, transmembrane 53)(AT2G15695)
Q343531	chr2	6710736	CC	2	AT2G15390	fucosyltransferase 4(FUT4)
Q343024	chr2	6685417	AA	1	AT2G15345	Plant invertase/pectin methylesterase inhibitor superfamily protein(AT2G15345)
Q343025	chr2	6685419	CC	1	AT2G15345	Plant invertase/pectin methylesterase inhibitor superfamily protein(AT2G15345)
Q299695	chr2	4576558	CC	4	AT2G11450	pseudo(AT2G11450)
Q268421	chr2	2409555	GG	5	AT2G06150	pseudo(AT2G06150)
Q784099	chr4	14789195	CC	1	AT4G30200	vernalization5/VIN3-like protein(VEL1)
Q338008	chr2	6380807	GG	5	AT2G14846	Bifunctional inhibitor/lipid-transfer protein/seed storage 2S albumin superfamily protein(AT2G14846)
Q786123	chr4	15475515	AA	3	AT4G31990	aspartate aminotransferase 5(ASP5)
Q726498	chr4	6680734	CC	2	AT4G10860	uncharacterized protein(AT4G10860)
Q787166	chr4	15875296	TT	1	AT4G32890	GATA transcription factor 9(GATA9)
Q327562	chr2	5836631	CC	4	AT2G13910	miscRNA(AT2G13910)
Q334111	chr2	6149370	AA	4	AT2G14450	pseudo(AT2G14450)
Q343280	chr2	6697647	TT	4	AT2G15360	fucosyltransferase(AT2G15360)
Q268571	chr2	2414492	GG	5	AT2G06165	pseudo(AT2G06165)
Q343026	chr2	6685421	GG	3	AT2G15345	Plant invertase/pectin methylesterase inhibitor superfamily protein(AT2G15345)
Q268907	chr2	2420896	CC	5	AT2G06190	pseudo(AT2G06190)
Q790663	chr4	16941163	AA	1	AT4G35770	Rhodanese/Cell cycle control phosphatase superfamily protein(SEN1)
Q343218	chr2	6692355	CC	3	AT2G15350	fucosyltransferase 10(FUT10)
Q340179	chr2	6481091	GG	3	AT2G15000	caspase-6 protein(AT2G15000)
Q302192	chr2	4676836	CC	1	AT2G11651	#N/A
Q726500	chr4	6680793	TT	2	AT4G10860	uncharacterized protein(AT4G10860)
Q792285	chr4	17285576	CC	1	AT4G36650	plant-specific TFIIB-related protein(PBRP)
Q338375	chr2	6403658	GG	1	AT2G14900	Gibberellin-regulated family protein(AT2G14900)
Q337819	chr2	6373102	CC	5	AT2G14835	RING/U-box superfamily protein(AT2G14835)
Q337964	chr2	6379620	CC	4	AT2G14846	Bifunctional inhibitor/lipid-transfer protein/seed storage 2S albumin superfamily protein(AT2G14846)
Q343062	chr2	6690109	GG	4	AT2G15350	fucosyltransferase 10(FUT10)
Q343061	chr2	6690089	GG	3	AT2G15350	fucosyltransferase 10(FUT10)
Q343553	chr2	6713093	CC	3	AT2G15400	DNA-directed RNA polymerase family protein(NRPE3B)
Q341603	chr2	6547165	AA	1	AT2G15100	pseudo(AT2G15100)
Q337884	chr2	6376057	CC	3	AT2G14840	miscRNA(AT2G14840)
Q791272	chr4	17102084	CC	1	AT4G36140	disease resistance protein (TIR-NBS-LRR class)(AT4G36140)
Q791273	chr4	17102091	CC	1	AT4G36140	disease resistance protein (TIR-NBS-LRR class)(AT4G36140)
Q791274	chr4	17102094	CC	1	AT4G36140	disease resistance protein (TIR-NBS-LRR class)(AT4G36140)
Q276515	chr2	2962221	TT	5	AT2G07150	pseudo(AT2G07150)
Q341128	chr2	6518513	CC	3	AT2G15045	pseudo(AT2G15045)
Q339699	chr2	6456228	TT	2	AT2G14960	Auxin-responsive GH3 family protein(GH3.1)
Q344929	chr2	6839035	AA	2	AT2G15695	peptide methionine sulfoxide reductase (Protein of unknown function DUF829, transmembrane 53)(AT2G15695)
Q338469	chr2	6419200	AA	3	AT2G14920	sulfotransferase 4A(ST4A)
Q344009	chr2	6769836	AA	3	AT2G15530	RING/U-box superfamily protein(MBR1)
Q344957	chr2	6839919	GG	2	AT2G15695	peptide methionine sulfoxide reductase (Protein of unknown function DUF829, transmembrane 53)(AT2G15695)
Q786738	chr4	15704602	AA	3	AT4G32551	transcriptional corepressor LEUNIG(LUG)
Q303119	chr2	4701474	CC	3	AT2G11730	pseudo(AT2G11730)
Q791789	chr4	17156116	CC	1	AT4G36260	Lateral root primordium (LRP) protein-like protein(STY2)
Q342806	chr2	6670379	GG	3	AT2G15325	Bifunctional inhibitor/lipid-transfer protein/seed storage 2S albumin superfamily protein(AT2G15325)
Q268568	chr2	2414454	TT	4	AT2G06165	pseudo(AT2G06165)
Q331198	chr2	6049217	AA	3	AT2G14270	Cytochrome C oxidase polypeptide VIB family protein(AT2G14270)
Q342768	chr2	6665613	AA	5	AT2G15318	uncharacterized protein(AT2G15318)
Q346138	chr2	6945731	CC	3	AT2G15930	#N/A
Q325245	chr2	5722108	CC	3	AT2G13720	putative DNA topoisomerase(AT2G13720)
Q343976	chr2	6766715	GG	3	AT2G15480	UDP-glucosyl transferase 73B5(UGT73B5)
Q786122	chr4	15475510	CC	1	AT4G31990	aspartate aminotransferase 5(ASP5)
Q340584	chr2	6490553	GG	3	AT2G15012	miscRNA(AT2G15012)
Q343807	chr2	6744154	CC	3	AT2G15440	polysaccharide biosynthesis protein (DUF579)(AT2G15440)
Q310616	chr2	5094991	TT	1	AT2G12505	pseudo(AT2G12505)
Q784400	chr4	14929318	AA	1	AT4G30560	cyclic nucleotide gated channel 9(CNGC9)
Q335587	chr2	6198089	CC	3	AT2G14540	serpin 2(SRP2)
Q329456	chr2	5927269	CC	1	AT2G14080	Disease resistance protein (TIR-NBS-LRR class) family(AT2G14080)
Q784170	chr4	14833820	TT	1	AT4G30310	FGGY family of carbohydrate kinase(AT4G30310)
Q341212	chr2	6525074	CC	3	AT2G15070	pseudo(AT2G15070)
Q784194	chr4	14848897	GG	1	AT4G30350	Double Clp-N motif-containing P-loop nucleoside triphosphate hydrolases superfamily protein(AT4G30350)
Q338463	chr2	6418685	AA	1	AT2G14920	sulfotransferase 4A(ST4A)
Q338242	chr2	6395448	CC	2	AT2G14880	SWIB/MDM2 domain superfamily protein(AT2G14880)
Q786566	chr4	15631167	GG	1	AT4G32375	Pectin lyase-like superfamily protein(AT4G32375)
Q346028	chr2	6926007	AA	3	AT2G15890	maternal effect embryo arrest 14(MEE14)
Q344008	chr2	6769797	CC	3	AT2G15530	RING/U-box superfamily protein(MBR1)
Q340181	chr2	6481101	TT	3	AT2G15000	caspase-6 protein(AT2G15000)
Q770740	chr4	11534960	AA	5	AT4G21705	Tetratricopeptide repeat (TPR)-like superfamily protein(AT4G21705)
Q344412	chr2	6810472	GG	3	AT2G15620	nitrite reductase 1(NIR1)
Q344411	chr2	6810468	CC	3	AT2G15620	nitrite reductase 1(NIR1)
Q335688	chr2	6205204	GG	5	AT2G14550	miscRNA(AT2G14550)
Q774672	chr4	12122284	TT	5	AT4G23130	cysteine-rich RLK (RECEPTOR-like protein kinase) 5(CRK5)
Q792086	chr4	17251388	GG	1	AT4G36550	ARM repeat superfamily protein(AT4G36550)
Q787773	chr4	16080770	GG	3	AT4G33400	Vacuolar import/degradation, Vid27-related protein(AT4G33400)
Q341059	chr2	6515172	GG	3	AT2G15045	pseudo(AT2G15045)
Q781305	chr4	13838537	GG	1	AT4G27730	oligopeptide transporter 1(OPT6)
Q760344	chr4	10269982	CC	5	AT4G18650	transcription factor-like protein(AT4G18650)
Q329432	chr2	5926901	GG	1	AT2G14080	Disease resistance protein (TIR-NBS-LRR class) family(AT2G14080)

## Sheet: LH-LL
Table S3. Annotated information for LH-LL
Marker name	Chromosome	Position	Allele	Cluster	Gene	Gene function
Q644646	chr4	2266634	TT	1	AT4G04545	pseudo(AT4G04545)
Q646829	chr4	2378712	CC	2	AT4G04690	F-box and associated interaction domains-containing protein(AT4G04690)
Q637433	chr4	1903650	GG	3	AT4G03975	pseudo(AT4G03975)
Q716921	chr4	5654329	TT	3	AT4G08872	pseudo(AT4G08872)
Q660137	chr4	3062820	CC	1	AT4G06479	nucleic acid binding / zinc ion binding protein(AT4G06479)
Q680140	chr4	3793634	TT	3	AT4G06644	pseudo(AT4G06644)
Q660353	chr4	3068493	GG	3	AT4G06479	nucleic acid binding / zinc ion binding protein(AT4G06479)
Q720922	chr4	6110126	AA	1	AT4G09670	Oxidoreductase family protein(AT4G09670)
Q632110	chr4	1695759	CC	3	AT4G03790	pseudo(AT4G03790)
Q645234	chr4	2296164	GG	3	AT4G04580	Homeodomain-like superfamily protein(AT4G04580)
Q663934	chr4	3226808	TT	3	AT4G06510	pseudo(AT4G06510)
Q663934	chr4	3226808	TT	3	AT4G06511	pseudo(AT4G06511)
Q724329	chr4	6481192	AA	2	AT4G10480	Nascent polypeptide-associated complex (NAC), alpha subunit family protein(AT4G10480)
Q718817	chr4	5931108	TT	1	AT4G09340	SPla/RYanodine receptor (SPRY) domain-containing protein(AT4G09340)
Q709105	chr4	5069274	GG	4	AT4G08113	pseudo(AT4G08113)
Q705566	chr4	4913497	AA	4	AT4G08054	pseudo(AT4G08054)
Q671838	chr4	3541539	GG	4	AT4G06573	pseudo(AT4G06573)
Q716423	chr4	5597393	CC	4	AT4G08765	pseudo(AT4G08765)
Q644962	chr4	2282347	CC	3	AT4G04547	pseudo(AT4G04547)
Q722338	chr4	6233569	AA	1	AT4G09950	P-loop containing nucleoside triphosphate hydrolases superfamily protein(AT4G09950)
Q648168	chr4	2487874	TT	1	AT4G04900	ROP-interactive CRIB motif-containing protein 10(RIC10)
Q719508	chr4	5982959	TT	4	AT4G09440	hypothetical protein (DUF577)(AT4G09440)
Q717814	chr4	5774497	GG	3	AT4G08991	miscRNA(AT4G08991)
Q719509	chr4	5982979	GG	4	AT4G09440	hypothetical protein (DUF577)(AT4G09440)
Q709113	chr4	5069476	AA	1	AT4G08113	pseudo(AT4G08113)

## Sheet: H-HH
Table S4. Annotated information for H-HH
Marker name	Chromosome	Position	Allele	Cluster	Gene	Gene function
Q150158	chr1	17022152	GG	3	AT1G45020.1	pseudo(AT1G45020)
Q3759	chr1	864027	TT	5	AT1G03457.1	RNA-binding (RRM/RBD/RNP motifs) family protein(AT1G03457)
Q777628	chr4	12868773	TT	2	AT4G25050.1	acyl carrier protein 4(ACP4)
Q8881	chr1	2076850	GG	5	AT1G06760.1	winged-helix DNA-binding transcription factor family protein(AT1G06760)
Q416112	chr3	1024607	AA	3	AT3G03950.1	evolutionarily conserved C-terminal region 1(ECT1)
Q486484	chr3	11861737	CC	2	AT3G30214.1	miscRNA(AT3G30214)
Q738845	chr4	7858168	AA	3	AT4G13500.1	uncharacterized protein(AT4G13500)
Q32723	chr1	7460674	GG	3	AT1G21320.1	nucleic acid/nucleotide binding protein(AT1G21320)
Q3835	chr1	889124	AA	1	AT1G03550.1	Secretory carrier membrane protein (SCAMP) family protein(SCAMP4)
Q8318	chr1	1967120	TT	1	AT1G06450.1	Polynucleotidyl transferase, ribonuclease H-like superfamily protein(AT1G06450)
Q791978	chr4	17213891	TT	2	AT4G36440.1	G-protein coupled receptor(AT4G36440)
Q7442	chr1	1728896	CC	5	AT1G05760.1	Mannose-binding lectin superfamily protein(RTM1)
Q4012	chr1	1004718	CC	1	AT1G03930.1	dual specificity kinase 1(ADK1)
Q777318	chr4	12819774	GG	1	AT4G24910.1	glucuronoxylan 4-O-methyltransferase-like protein (DUF579)(AT4G24910)
Q6485	chr1	1496445	AA	4	AT1G05170.1	Galactosyltransferase family protein(AT1G05170)
Q3418	chr1	770611	AA	1	AT1G03170.1	FANTASTIC four-like protein (DUF3049)(FAF2)
Q7553	chr1	1746727	TT	4	AT1G05810.1	Rab GTPase-like A5A protein(RABA5E)
Q3758	chr1	864021	AA	4	AT1G03457.1	RNA-binding (RRM/RBD/RNP motifs) family protein(AT1G03457)
Q6312	chr1	1445415	TT	1	AT1G05030.1	Major facilitator superfamily protein(AT1G05030)
Q777750	chr4	12928882	TT	1	AT4G25230.1	RPM1 interacting protein 2(RIN2)
Q778432	chr4	13184739	TT	1	AT4G25980.1	peroxidase superfamily protein(AT4G25980)
Q778575	chr4	13241978	AA	2	AT4G26130.1	cotton fiber protein(AT4G26130)
Q32377	chr1	7400903	TT	4	AT1G21120.1	O-methyltransferase family protein(IGMT2)
Q32376	chr1	7400902	AA	4	AT1G21120.1	O-methyltransferase family protein(IGMT2)
Q29797	chr1	6755213	TT	4	AT1G19490.1	Basic-leucine zipper (bZIP) transcription factor family protein(AT1G19490)
Q830292	chr5	7675468	AA	3	AT5G22940.1	glucuronoxylan glucuronosyltransferase, putative(F8H)
Q32290	chr1	7393930	GG	5	AT1G21110.1	O-methyltransferase family protein(IGMT3)
Q3701	chr1	861532	GG	1	AT1G03445.1	Serine/threonine protein phosphatase family protein(BSU1)
Q3703	chr1	861535	TT	1	AT1G03445.1	Serine/threonine protein phosphatase family protein(BSU1)
Q859093	chr5	10144084	GG	3	AT5G28165	pseudo(AT5G28165)
Q3748	chr1	863359	GG	5	AT1G03445.1	Serine/threonine protein phosphatase family protein(BSU1)
Q5650	chr1	1286660	GG	4	AT1G04620.1	coenzyme F420 hydrogenase family / dehydrogenase, beta subunit family(HCAR)
Q7687	chr1	1775747	AA	1	AT1G05880.1	RING/U-box superfamily protein(ARI12)
Q439499	chr3	6345839	AA	1	AT3G18485.1	iaa-leucine resistant 2(ILR2)
Q778576	chr4	13242122	AA	1	AT4G26130.1	cotton fiber protein(AT4G26130)
Q3059	chr1	662711	TT	4	AT1G02910.1	tetratricopeptide repeat (TPR)-containing protein(LPA1)
Q7688	chr1	1775759	GG	5	AT1G05880.1	RING/U-box superfamily protein(ARI12)
Q6767	chr1	1563207	GG	1	AT1G05350.1	NAD(P)-binding Rossmann-fold superfamily protein(AT1G05350)
Q606	chr1	118811	CC	5	AT1G01305.1	uncharacterized protein(AT1G01305)
Q3440	chr1	784671	TT	1	AT1G03220.1	Eukaryotic aspartyl protease family protein(AT1G03220)
Q3186	chr1	721807	CC	1	AT1G03060.1	BEACH-DOMAIN HOMOLOG A1(SPI)
Q6484	chr1	1495951	TT	4	AT1G05170.1	Galactosyltransferase family protein(AT1G05170)
Q3967	chr1	953947	AA	4	AT1G03780.1	targeting protein for XKLP2(TPX2)
Q5887	chr1	1306173	CC	5	AT1G04660.1	glycine-rich protein(AT1G04660)
Q789817	chr4	16705653	GG	4	AT4G35090.1	catalase 2(CAT2)
Q777991	chr4	13023336	TT	1	AT4G25480.1	dehydration response element B1A(DREB1A)
Q101952	chr1	14273339	AA	3	AT1G37867.1	pseudo(AT1G37867)
Q8127	chr1	1935205	AA	4	AT1G06330.1	Heavy metal transport/detoxification superfamily protein(AT1G06330)
Q778309	chr4	13151071	CC	1	AT4G25880.1	pumilio 6(PUM6)
Q3497	chr1	789910	GG	5	AT1G03230.1	Eukaryotic aspartyl protease family protein(AT1G03230)

## Sheet: L-LL
Table S5. Annotated information for L-LL
Marker name	Chromosome	Position	Allele	Cluster	Gene	Gene function
Q4446	chr1	1148520	AA	2	AT1G04290	Thioesterase superfamily protein(AT1G04290)
Q3047	chr1	661250	CC	4	AT1G02930	glutathione S-transferase 6(GSTF6)
Q3028	chr1	649788	AA	4	AT1G02890	AAA-type ATPase family protein(AT1G02890)
Q614013	chr3	23173136	TT	5	AT3G62660	galacturonosyltransferase-like 7(GATL7)
Q3073	chr1	663232	GG	4	AT1G02940	glutathione S-transferase (class phi) 5(GSTF5)
Q165089	chr1	18730419	GG	5	AT1G50570	Calcium-dependent lipid-binding (CaLB domain) family protein(AT1G50570)
Q582194	chr3	17104053	GG	4	AT3G46470	RNA-binding (RRM/RBD/RNP motifs) family protein(AT3G46470)
Q2611	chr1	563886	GG	1	AT1G02630	Nucleoside transporter family protein(AT1G02630)
Q2610	chr1	563880	AA	1	AT1G02630	Nucleoside transporter family protein(AT1G02630)
Q613761	chr3	23112654	AA	5	AT3G62470	Pentatricopeptide repeat (PPR) superfamily protein(AT3G62470)
Q397937	chr2	15805960	CC	3	AT2G37678	far-red elongated hypocotyl 1(FHY1)
Q613760	chr3	23112648	AA	5	AT3G62470	Pentatricopeptide repeat (PPR) superfamily protein(AT3G62470)
Q613926	chr3	23141561	AA	2	AT3G62570	Tetratricopeptide repeat (TPR)-like superfamily protein(AT3G62570)
Q2634	chr1	568472	TT	4	AT1G02650	Tetratricopeptide repeat (TPR)-like superfamily protein(AT1G02650)
Q396932	chr2	15522794	TT	3	AT2G36960	TSL-kinase interacting protein 1(TKI1)
Q2637	chr1	569546	GG	1	AT1G02650	Tetratricopeptide repeat (TPR)-like superfamily protein(AT1G02650)
Q242904	chr2	392734	TT	2	AT2G01870	uncharacterized protein(AT2G01870)
Q3020	chr1	645661	CC	4	AT1G02890	AAA-type ATPase family protein(AT1G02890)
Q3071	chr1	663210	TT	4	AT1G02940	glutathione S-transferase (class phi) 5(GSTF5)
Q583161	chr3	17145134	TT	5	AT3G46580	methyl-CPG-binding domain protein 5(MBD5)
Q3082	chr1	663874	TT	1	AT1G02940	glutathione S-transferase (class phi) 5(GSTF5)
Q242344	chr2	340559	AA	1	AT2G01770	vacuolar iron transporter 1(VIT1)
Q242770	chr2	379445	CC	5	AT2G01840	pseudo(AT2G01840)
Q3027	chr1	649160	TT	4	AT1G02880	thiamine pyrophosphokinase1(TPK1)
Q2601	chr1	562860	AA	4	AT1G02630	Nucleoside transporter family protein(AT1G02630)
Q2851	chr1	616784	CC	4	AT1G02790	polygalacturonase 4(PGA4)
Q2972	chr1	635670	AA	1	AT1G02850	beta glucosidase 11(BGLU11)
Q3072	chr1	663226	AA	1	AT1G02940	glutathione S-transferase (class phi) 5(GSTF5)
Q2864	chr1	619184	AA	1	AT1G02810	Plant invertase/pectin methylesterase inhibitor superfamily(AT1G02810)
Q3041	chr1	658269	AA	4	AT1G02900	rapid alkalinization factor 1(RALF1)
Q3109	chr1	676355	AA	4	AT1G02970	WEE1-like kinase(WEE1)
Q613927	chr3	23142227	GG	5	AT3G62570	Tetratricopeptide repeat (TPR)-like superfamily protein(AT3G62570)
Q395430	chr2	14984866	AA	3	AT2G35637	ncRNA(AT2G35637)
Q3048	chr1	661266	TT	4	AT1G02930	glutathione S-transferase 6(GSTF6)

## Sheet: HH-LH
Table S6. Annotated information for HH-LH
Marker name	Chromosome	Position	Allele	Cluster	Gene	Gene function
Q786641	chr4	15678597	AA	2	AT4G32500	K+ transporter 5(KT5)
Q790687	chr4	16958539	CC	3	AT4G35785	RNA-binding (RRM/RBD/RNP motifs) family protein(AT4G35785)
Q340607	chr2	6491125	CC	3	AT2G15012	miscRNA(AT2G15012)
Q790731	chr4	16982215	CC	1	AT4G35840	RING/U-box superfamily protein(AT4G35840)
Q795185	chr4	18025280	AA	3	AT4G38545	ncRNA(AT4G38545)
Q795570	chr4	18138544	GG	1	AT4G38870	F-box and associated interaction domains-containing protein(AT4G38870)
Q790373	chr4	16879414	CC	3	AT4G35550	WUSCHEL related homeobox 13(WOX13)
Q790374	chr4	16879454	GG	1	AT4G35550	WUSCHEL related homeobox 13(WOX13)
Q790594	chr4	16922975	TT	3	AT4G35700	zinc finger (C2H2 type) family protein(DAZ3)
Q790842	chr4	17040749	AA	3	AT4G36010	Pathogenesis-related thaumatin superfamily protein(AT4G36010)
Q792269	chr4	17285345	CC	3	AT4G36650	plant-specific TFIIB-related protein(PBRP)
Q792270	chr4	17285357	GG	3	AT4G36650	plant-specific TFIIB-related protein(PBRP)
Q790258	chr4	16832491	TT	3	AT4G35410	Clathrin adaptor complex small chain family protein(AT4G35410)
Q790730	chr4	16982158	TT	1	AT4G35840	RING/U-box superfamily protein(AT4G35840)
Q790273	chr4	16840496	AA	3	AT4G35420	dihydroflavonol 4-reductase-like1(DRL1)
Q794572	chr4	17750279	TT	1	AT4G37770	1-amino-cyclopropane-1-carboxylate synthase 8(ACS8)
Q340606	chr2	6491118	AA	4	AT2G15012	miscRNA(AT2G15012)
Q792359	chr4	17289174	TT	3	AT4G36650	plant-specific TFIIB-related protein(PBRP)
Q789298	chr4	16572868	AA	4	AT4G34720	ATPase, F0/V0 complex, subunit C protein(AVA-P1)
Q339371	chr2	6443964	GG	3	AT2G14950	pseudo(AT2G14950)
Q275961	chr2	2892740	GG	2	AT2G06985	miscRNA(AT2G06985)
Q793584	chr4	17574484	TT	3	AT4G37370	cytochrome P450, family 81, subfamily D, polypeptide 8(CYP81D8)
Q789962	chr4	16739017	AA	3	AT4G35165	egg cell-secreted-like protein (DUF1278)(AT4G35165)
Q789038	chr4	16396224	AA	1	AT4G34250	3-ketoacyl-CoA synthase 16(KCS16)
Q790784	chr4	17014648	TT	3	AT4G35910	Adenine nucleotide alpha hydrolases-like superfamily protein(AT4G35910)
Q790665	chr4	16941937	AA	1	AT4G35750	SEC14 cytosolic factor family protein / phosphoglyceride transfer family protein(AT4G35750)
Q785620	chr4	15307297	TT	1	AT4G31570	nucleoporin(AT4G31570)
Q789939	chr4	16734549	GG	3	AT4G35160	O-methyltransferase family protein(AT4G35160)
Q785621	chr4	15307305	TT	1	AT4G31570	nucleoporin(AT4G31570)
Q341079	chr2	6516568	GG	3	AT2G15045	pseudo(AT2G15045)
Q796502	chr4	18305735	GG	1	AT4G39370	ubiquitin-specific protease 27(UBP27)
Q790453	chr4	16910157	TT	3	AT4G35650	isocitrate dehydrogenase III(IDH-III)
Q340609	chr2	6491152	AA	2	AT2G15012	miscRNA(AT2G15012)
Q335914	chr2	6221341	AA	3	AT2G14570	pseudo(AT2G14570)
Q341082	chr2	6516634	TT	3	AT2G15045	pseudo(AT2G15045)
Q790364	chr4	16873408	GG	3	AT4G35530	phosphatidylinositolglycan-like protein(AT4G35530)
Q790460	chr4	16910225	AA	1	AT4G35640	serine acetyltransferase 3;2(SERAT3;2)
Q790459	chr4	16910222	AA	1	AT4G35640	serine acetyltransferase 3;2(SERAT3;2)
Q790176	chr4	16820185	CC	3	AT4G35380	SEC7-like guanine nucleotide exchange family protein(AT4G35380)
Q329973	chr2	5966116	CC	1	AT2G14140	pseudo(AT2G14140)

## Sheet: HL-LL
Table S7. Annotated information for HL-LL
Marker name	Chromosome	Position	Allele	Cluster	Gene	Gene function
Q938621	chr5	14299866	GG	4	AT5G36275	pseudo(AT5G36275)
Q842053	chr5	8860707	GG	1	AT5G25440	Protein kinase superfamily protein(AT5G25440)
Q129060	chr1	15747266	CC	4	AT1G42160	pseudo(AT1G42160)
Q17044	chr1	3849994	GG	2	AT1G11440	uncharacterized protein(AT1G11440)
Q352729	chr2	7603722	TT	4	AT2G17490	pseudo(AT2G17490)
Q401325	chr2	16766335	AA	4	AT2G40130	Double Clp-N motif-containing P-loop nucleoside triphosphate hydrolases superfamily protein(AT2G40130)
Q938277	chr5	14277496	TT	4	AT5G36250	Protein phosphatase 2C family protein(PP2C74)
Q770393	chr4	11406358	AA	4	AT4G21400	cysteine-rich RLK (RECEPTOR-like protein kinase) 28(CRK28)
Q785807	chr4	15362379	CC	4	AT4G31740	Sec1/munc18-like (SM) proteins superfamily(AT4G31740)
Q626453	chr4	1323387	CC	4	AT4G02990	Mitochondrial transcription termination factor family protein(BSM)
Q200565	chr1	23266307	AA	4	AT1G62830	LSD1-like 1(LDL1)
Q142013	chr1	16487547	CC	4	AT1G43710	Pyridoxal phosphate (PLP)-dependent transferases superfamily protein(EMB1075)
Q436416	chr3	5610987	TT	2	AT3G16500	phytochrome-associated protein 1(PAP1)
Q174349	chr1	20104183	GG	4	AT1G53850	20S proteasome alpha subunit E1(PAE1)
Q500888	chr3	12477089	CC	4	AT3G30802	pseudo(AT3G30802)
Q829739	chr5	7539725	AA	4	AT5G22660	FBD, F-box, Skp2-like and Leucine Rich Repeat domains containing protein(AT5G22660)
Q172824	chr1	19898639	GG	4	AT1G53325	F-box associated ubiquitination effector family protein(AT1G53325)
Q979489	chr5	18534145	CC	3	AT5G45700	Haloacid dehalogenase-like hydrolase (HAD) superfamily protein(AT5G45700)
Q471086	chr3	10977057	CC	3	AT3G28945	pseudo(AT3G28945)
Q979490	chr5	18534151	AA	3	AT5G45700	Haloacid dehalogenase-like hydrolase (HAD) superfamily protein(AT5G45700)
Q623589	chr4	1041116	CC	2	AT4G02360	transmembrane protein, putative (Protein of unknown function, DUF538)(AT4G02360)
Q163381	chr1	18367967	GG	2	AT1G49610	F-box family protein(AT1G49610)
Q539689	chr3	14806923	GG	3	AT3G42719	pseudo(AT3G42719)
Q982891	chr5	18912237	AA	4	AT5G46600	aluminum activated malate transporter family protein(AT5G46600)
Q842392	chr5	8904712	AA	4	AT5G25580	uncharacterized protein(AT5G25580)
Q471082	chr3	10977038	CC	3	AT3G28945	pseudo(AT3G28945)
Q178066	chr1	21066020	GG	2	AT1G56250	phloem protein 2-B14(PP2-B14)
Q474451	chr3	11217998	GG	3	AT3G29260	NAD(P)-binding Rossmann-fold superfamily protein(AT3G29260)
