# Supplementary material for: A nested reciprocal experimental design to map the genetic architecture of transgenerational phenotypic plasticity
Source: Hortic Res. 2024 Jun 25;11(8):uhae172. doi: 10.1093/hr/uhae172 (PMC11301319; doi:10.1093/hr/uhae172)
Supplement: Web_Material_uhae172 [file web_material_uhae172.zip › TableS8-S14.xlsx]

## Sheet: BIC(H-L)
Table S8. The Results of BIC in Cluster Analysis of H-L
k	BIC
2	-3150.93
3	-3199.11
4	-3242.76
5	-3384.6
6	-3454.92
7	-3410.8
8	-3335.39
9	-3294.72
10	-3292.74

## Sheet: BIC(HH-HL)
Table S9. The Results of BIC in Cluster Analysis of HH-HL
k	BIC
2	-2292.41
3	-2335.91
4	-2353.19
5	-2397.82
6	-2389.04
7	-2377.49
8	-2319.91

## Sheet: BIC(LH-LL)
Table S10. The Results of BIC in Cluster Analysis of LH-LL
k	BIC
2	-707.331
3	-739.39
4	-806.068
5	-798.78
6	-789.862
7	-787.407
8	-780.048

## Sheet: BIC(H-HH)
TableS11. The Results of BIC in Cluster Analysis of H-HH
k	BIC
2	-1313.68
3	-1323.03
4	-1357.39
5	-1371.22
6	-1360.43
7	-1357.45
8	-1349.74
9	-1325.42
10	-1328.26

## Sheet: BIC(L-LL)
Table S12. The Results of BIC in Cluster Analysis of L-LL
k	BIC
2	-411.348
3	-421.385
4	-440.813
5	-441.629
6	-424.006

## Sheet: BIC(HH-LH)
Table S13. The Results of BIC in Cluster Analysis of HH-LH
k	BIC
2	-1392.51
3	-1481.2
4	-1502.13
5	-1500.44
6	-1498.11
7	-1492.81
8	-1475.04

## Sheet: BIC(HL-LL)
Table S14. The Results of BIC in Cluster Analysis of HL-LL
k	BIC
2	-528.124
3	-537.306
4	-544.204
5	-522.104
6	-514.176
7	-503.278
8	-492.841
9	-481.654
10	-472.289
